# Supplementary material for: Improving the Understanding of Low Frequency Magnetic Field Exposure with Augmented Reality
Source: Int J Environ Res Public Health. 2022 Aug 24;19(17):10564. doi: 10.3390/ijerph191710564 (PMC9518055; doi:10.3390/ijerph191710564)
Supplement: Supplementary file 1 [file ijerph-19-10564-s001.zip]

Archive with 2 entries (2 files):
- Video S2.mp4
- Video S1.mp4
